# Supplementary material for: The Association of Age, Sex, and BMI on Lower Limb Neuromuscular and Muscle Mechanical Function in People with Multiple Sclerosis
Source: Biomedicines. 2024 Apr 28;12(5):971. doi: 10.3390/biomedicines12050971 (PMC11117965; doi:10.3390/biomedicines12050971)
Supplement: Supplementary file 1 [file biomedicines-12-00971-s001.zip]

Archive with 1 entries (1 files):
- biomedicines-2916272-supplementary.pdf
